# Supplementary material for: Periostin Promotes Sarcoma Growth by Promoting Tumor-Associated Macrophage Migration and Differentiation
Source: Cancer Res Commun. 2025 Dec 26;5(12):2224–35. doi: 10.1158/2767-9764.CRC-25-0301 (PMC12740715; doi:10.1158/2767-9764.CRC-25-0301)
Supplement: Supplementary Table 1 — Ab table [file crc-25-0301_supplementary_table_1_suppst1.xlsx]

## Sheet: antibodies
Target name	Use (WB or FC)	Cat number	distributor	dilution
Total AKT	WB	4691	cell signaling	1000
pAKT	WB	40605	cell signaling	1000
Total Erk	WB	91025	cell signaling	1000
pErk1/2	WB	91015	cell signaling	1000
CD45-Pac Blue	FC	103126	Biolegend	200
CD11b-APC	FC	101211	Biolegend	200
CD4-PE	FC	100408	Biolegend	150
CD8a FITC	FC	100706	Biolegend	150
Ly6C APC-cy7	FC	128025	Biolegend	150
Ly6C PE	FC	128007	Biolegend	500
F4/80-FITC	FC	123108	Biolegend	150
F4/80 PE	FC	123109	Biolegend	150
