# Supplementary material for: Periostin Promotes Sarcoma Growth by Promoting Tumor-Associated Macrophage Migration and Differentiation
Source: Cancer Res Commun. 2025 Dec 26;5(12):2224–35. doi: 10.1158/2767-9764.CRC-25-0301 (PMC12740715; doi:10.1158/2767-9764.CRC-25-0301)
Supplement: Supplementary Table 2 — primers table [file crc-25-0301_supplementary_table_2_suppst2.xlsx]

## Sheet: Primers
	Oligonucleotides
Postn_Fw	AACCAAGGACCTGAAACACG
Postn_Rv	GTGTCAGGACACGGTCAATG
Cxcl9_Fw	TTTTCCTCTTGGGCATCATC
Cxcl9_Rv	AGTCCGGATCTAGGCAGGTT
Ifih1_Fw	GGCCATTCAAATGGAGAAAA
Ifih1_Rv	CTTGTCGCTGTCATTGAGGA
Ifit3_Fw	CGAGCAAAAATGTGCTTTGA
Ifit3_Rv	GCTCCCCTTCAGCTTCTTCT
Cxcl10_Fw	AAGTGCTGCCGTCATTTTCT
Cxcl10_Rv	GTGGCAATGATCTCAACACG
Isg15_Fw	AAGAAGCAGATTGCCCAGAA
Isg15_Rv	TCTGCGTCAGAAAGACCTCA
Oasl2_Fw	TCTGTTGCACGACTGTAGGC
Oasl2_Rv	CCCCTCCAAAGTTCTTTTCC
Il10_Fw	CCAAGCCTTATCGGAAATGA
Il10_Rv	TTTTCACAGGGGAGAAATCG
Tnf_Fw	GAACTGGCAGAAGAGGCACT
Tnf_Rv	GGTCTGGGCCATAGAACTGA
Tgfb_Fw	TGCGCTTGCAGAGATTAAAA
Tgfb_Rv	AGCCCTGTATTCCGTCTCCT
Il1b_Fw	CAGGCAGGCAGTATCACTCA
Il1b_Rv	AGCTCATATGGGTCCGACAG
